# Supplementary material for: Effectiveness and Safety of Linezolid Versus Vancomycin, Teicoplanin, or Daptomycin against Methicillin-Resistant Staphylococcus aureus Bacteremia: A Systematic Review and Meta-Analysis
Source: Antibiotics (Basel). 2023 Apr 2;12(4):697. doi: 10.3390/antibiotics12040697 (PMC10135165; doi:10.3390/antibiotics12040697)
Supplement: Supplementary file 1 [file antibiotics-12-00697-s001.zip]

Archive with 1 entries (1 files):
- antibiotics-2271401-supplementary.pdf
